# Supplementary material for: Health Insurance Coverage and Unplanned Births in Rotterdam, the Netherlands: A Natural Experiment in the Generation R Study
Source: Perspect Sex Reprod Health. 2025 Jun 21;57(3):293–300. doi: 10.1111/psrh.70020 (PMC12421080; doi:10.1111/psrh.70020)
Supplement: Supplementary file 2 — Table S1. Odd ratios for planned vs. unplanned births using propensity score matching. Table S2. Odd ratios for planned vs. unplanned births using propensity score matching, excluding participants with their last menstruation between January 1st 2004 and July 1st 2004. Table S3. Odd ratios for planned vs. unplanned births using propensity score matching, excluding participants who additionally used condoms or other barrier methods in the previous five years. Table S4. Odd ratios for planned vs. unplanned births using propensity score matching among participants with some or great financial difficulties or a low household income. Table S5. Odd ratios for planned vs. unplanned births using propensity score matching among participants aged 21–25 years. Table S6. Odd ratios for planned vs. unplanned births among the natural control population, the unadjusted model. Table S7. Odd ratios for planned vs. unplanned births among the natural control population, the adjusted model. Table S8. Odd ratios for planned vs. unplanned births using propensity score matching among the natural control population. Table S9. Odd ratios for planned vs. unplanned births among the natural control population, excluding participants with their last menstruation between January 1st 2004 and July 1st 2004. Table S10. Odd ratios for planned vs. unplanned births using propensity score matching among the natural control population, excluding participants with their last menstruation between January 1st 2004 and July 1st 2004. [file PSRH-57-293-s002.xlsx]

## Sheet: Sheet1
Table S1 Odd Ratios for planned vs unplanned births using propensity score matching.
N=1,696	OR	95% CI
Pre-post policy	1.33	0.82	2.16
Time relative to 1-1-2004 in weeks	0.98	0.94	1.02
Pre-post policy * Time relative to 1-1-2004	1	0.93	1.07
Table S2 Odd Ratios for planned vs unplanned births using propensity score matching, excluding participants with their last menstruation between January 1st 2004 and July 1st 2004.
N=1,536	OR	95% CI
Pre-post policy	3.67628	1.36268	9.91803
Time relative to 1-1-2004 in weeks	0.977068	0.91743	1.04058
Pre-post policy * Time relative to 1-1-2004	0.849177	0.732135	0.984928
Table S3 Odd Ratios for planned vs unplanned births using propensity score matching, excluding participants who additionally used condoms or other barrier methods in the previous five years.
N=1,230	OR	95% CI
Pre-post policy	1.14599	0.602676	2.17909
Time relative to 1-1-2004 in weeks	0.978212	0.923345	1.03634
Pre-post policy * Time relative to 1-1-2004	1.02553	0.938056	1.12117
Table S4 Odd Ratios for planned vs unplanned births using propensity score matching among participants with some or great financial difficulties or a low household income.
N=600	OR	95% CI
Pre-post policy	1.14886	0.553161	2.38608
Time relative to 1-1-2004 in weeks	0.978166	0.91642	1.04407
Pre-post policy * Time relative to 1-1-2004	1.01402	0.899484	1.14315
Table S5 Odd Ratios for planned vs unplanned births using propensity score matching among participants aged 21 to 25 years.
N=440	OR	95% CI
Pre-post policy	1.41385	0.618971	3.2295
Time relative to 1-1-2004 in weeks	1.00932	0.933996	1.09072
Pre-post policy * Time relative to 1-1-2004	0.946153	0.830756	1.07758
Table S6 Odd Ratios for planned vs unplanned births among the natural control population, the unadjusted model.
N=1,291	OR	95% CI
Pre-post policy	0.734501	0.345727	1.56046
Time relative to 1-1-2004 in weeks	0.995501	0.989904	1.00113
Pre-post policy * Time relative to 1-1-2004	1.00744	0.9899	1.02528
Table S7 Odd Ratios for planned vs unplanned births among the natural control population, the adjusted model.
N=1,291	OR	95% CI
Pre-post policy	0.702568	0.313815	1.57291
Time relative to 1-1-2004 in weeks	0.994178	0.988082	1.00031
Pre-post policy * Time relative to 1-1-2004	1.01102	0.992179	1.03021
Age 26-30 years	0.686092	0.365351	1.28841
Age 31-35 years	0.580768	0.306084	1.10195
Age >35 years	0.58812	0.264476	1.30781
No migration background	0.46216	0.319573	0.668365
Mid-low educational level	0.967958	0.453188	2.06745
Mid-high educational level	1.03247	0.492437	2.16472
High educational level	0.651208	0.311774	1.36019
Medium household income	0.725563	0.271363	1.93999
High household income	0.207058	0.0745459	0.575124
Some financial difficulties	1.43734	0.776854	2.65937
Great financial difficulties	0.824305	0.141789	4.79218
Table S8 Odd Ratios for planned vs unplanned births using propensity score matching among the natural control population.
N=916	OR	95% CI
Pre-post policy	0.834334	0.335979	2.0719
Time relative to 1-1-2004 in weeks	0.994319	0.985575	1.00314
Pre-post policy * Time relative to 1-1-2004	1.00967	0.990338	1.02938
Table S9 Odd Ratios for planned vs unplanned births among the natural control population, excluding participants with their last menstruation between January 1st 2004 and July 1st 2004.
N=1,123	OR	95% CI
Pre-post policy	1.79751	0.349179	9.25329
Time relative to 1-1-2004 in weeks	0.994016	0.987903	1.00017
Pre-post policy * Time relative to 1-1-2004	0.991495	0.956391	1.02789
Age 26-30 years	0.737562	0.372917	1.45876
Age 31-35 years	0.734655	0.368913	1.463
Age >35 years	0.688099	0.292879	1.61664
No migration background	0.400716	0.273517	0.587071
Mid-low educational level	0.84564	0.375563	1.90409
Mid-high educational level	0.996605	0.452729	2.19385
High educational level	0.647421	0.296337	1.41445
Medium household income	0.790477	0.267801	2.33328
High household income	0.199022	0.0648644	0.610653
Some financial difficulties	1.4641	0.763114	2.80899
Great financial difficulties	0.857076	0.139848	5.2527
Table S10 Odd Ratios for planned vs unplanned births using propensity score matching among the natural control population, excluding participants with their last menstruation between January 1st 2004 and July 1st 2004.
N=582	OR	95% CI
Pre-post policy	2.23581	0.373521	13.3831
Time relative to 1-1-2004 in weeks	0.992088	0.979825	1.0045
Pre-post policy * Time relative to 1-1-2004	0.996516	0.960393	1.034
